# Supplementary material for: Histo-Blood Group Antigen-Producing Bacterial Cocktail Reduces Rotavirus A, B, and C Infection and Disease in Gnotobiotic Piglets
Source: Viruses. 2024 Apr 24;16(5):660. doi: 10.3390/v16050660 (PMC11125826; doi:10.3390/v16050660)
Supplement: Supplementary file 1 [file viruses-16-00660-s001.zip]

Archive with 1 entries (1 files):
- viruses-2969712-supplementary.pdf
